# Supplementary material for: Typical Rhizomatous Clonal Grass Psammochloa villosa Changes Resource Allocation During Clonal Expansion to Fit Arid Sandy Habitats
Source: Ecol Evol. 2025 Nov 4;15(11):e72432. doi: 10.1002/ece3.72432 (PMC12586365; doi:10.1002/ece3.72432)
Supplement: Supplementary file 1 — Data S1: ece372432‐sup‐0001‐DataS1.xlsx. [file ECE3-15-e72432-s001.xlsx]

## Sheet: README
Abbreviation	Meaning
DOY	day of year
Do	onset date of growth
Dr	the date when rapid growth began
Dvmax	the date when the maximum growth rate was reached
Dst	onset date of stable growth
Dt	the date of growth termination
Dsl	slow growth period
GDr	rapid growth period
GDst	stable growth period
GD	total growth period
Vmean	mean growth rate
Vmax	maximum growth rate
Wmax	maximum growth increment
Vmax-2, Dr-2, Dvmax-2, Dst-2, GDsl-2, and GDr-2	the parameters during the late growth period of rhizome length

## Sheet: Average growth increment
Traits	Date	DOY	Average growth increment (cm2 for leaf area, cm for plant heigth and rhizome length)
			Population	Asexual	Sexual	0.51m2	2.29m2	201.11m2	312.93m2	36075m2
Leaf area	2021.3.25	84	0	0	0	0	0	0	0	0
Leaf area	2021.3.31	91	0.314514	0.353091	0.415167	0.4125	0.153333	0.361714	0.1632	0.353091
Leaf area	2021.4.5	95	1.54206	1.39082	2.39367	1.627	1.06	1.50929	1.1264	1.39082
Leaf area	2021.4.10	100	3.74358	3.26482	7.19767	3.2777	1.68967	3.1266	2.83406	3.26482
Leaf area	2021.4.15	105	8.34389	7.54091	16.4792	6.76667	3.575	6.84246	5.65111	7.54091
Leaf area	2021.4.20	110	12.4135	11.5538	23.3444	10.3514	5.66667	9.96548	9.60611	11.5538
Leaf area	2021.4.25	115	17.2384	16.177	29.9797	14.2333	8.91481	14.0373	14.3689	16.177
Leaf area	2021.4.30	120	20.1328	17.1342	33.9455	17.4389	6.95648	17.8016	19.2279	17.1342
Leaf area	2021.5.5	125	23.7259	23.44	41.1264	13.2	14.1426	20.0788	19.4456	23.44
Leaf area	2021.5.10	130	28.6487	29.5706	51.8484	20.2333	10.4963	20.8256	24.6808	29.5706
Leaf area	2021.5.15	135	29.0753	26.7469	62.9569	18.8871	11.3694	17.5773	24.1974	26.7469
Leaf area	2021.5.20	140	32.3147	29.4289	65.4151	20.8125	16.5333	19.772	29.88	29.4289
Leaf area	2021.5.25	145	35.7943	31.3237	70.8695	29.6722	17.2433	25.1157	31.5611	31.3237
Leaf area	2021.5.30	150	38.8166	34.4774	79.5654	23.291	19.4271	26.7234	36.2222	34.4774
Leaf area	2021.6.5	156	42.1843	42.6468	80.2048	29.302	20.2761	27.5959	36.6919	42.6468
Leaf area	2021.6.10	161	42.3148	37.731	83.6801	29.4083	19.3491	30.0301	38.2978	37.731
Leaf area	2021.6.16	166	40.2883	34.9968	84.67	35.16	21.3122	26.6914	32.9339	34.9968
Leaf area	2021.6.20	171	42.1463	36.1395	89.6849	34.3245	21.4433	27.0823	37.3083	36.1395
Leaf area	2021.6.25	176	42.9126	36.7234	93.4313	33.5655	21.1837	26.581	38.0216	36.7234
Leaf area	2021.6.30	181	42.8441	37.4974	101.453	32.0375	21.8738	26.4252	38.6546	37.4974
Leaf area	2021.7.5	186	39.6201	39.6618	107.077	36.0806	24.9732	30.2033	37.7632	39.6618
Leaf area	2021.7.10	191	34.5833	41.7431		33.0278	21.5776	28.0575	36.7919	41.7431
Leaf area	2021.7.15	196	35.2704	40.6221		34.6286	24.754	28.8555	39.37	40.6221
Leaf area	2021.7.20	201	33.5102	39.4429		36.2452	21.6305	27.2084	34.6388	39.4429
Leaf area	2021.7.25	206	35.8424	39.8512		40.9861	28.767	29.4622	36.8381	39.8512
Leaf area	2021.7.30	211	34.204	41.6246		35.2023	24.2456	27.5511	33.089	41.6246
Leaf area	2021.8.5	217	32.8217	40.1626		33.7571	22.5298	25.8285	32.2677	40.1626
Leaf area	2021.8.10	222	32.4665	36.8335		35.6977	23.8169	27.0338	34.8571	36.8335
Leaf area	2021.8.15	227	30.58	36.5332		33.3182	24.8938	23.4721	29.9144	36.5332
Leaf area	2021.8.20	232	29.0578	33.9489		31.882	22.9115	22.9423	29.3404	33.9489
Leaf area	2021.8.25	237	29.4345	34.8738		31.5516	18.6153	22.6182	32.0592	34.8738
Leaf area	2021.8.31	243	30.2787	35.109		34.1833	20.331	23.4941	33.0963	35.109
Leaf area	2021.9.5	248	29.3068	35.2641		30.1497	19.1434	22.4279	32.3154	35.2641
Leaf area	2021.9.10	253	26.2081	32.2398		24.0987	17.2296	20.949	26.8367	32.2398
Leaf area	2021.9.15	258	28.9188	33.6193		25.1105	24.1343	22.0812	32.6836	33.6193
Leaf area	2021.9.20	263	27.6734	35.3125		26.0212	17.6808	21.175	26.5114	35.3125
Leaf area	2021.9.25	268	27.4997	32.4993		27.37	19.5041	22.3114	28.9249	32.4993
Leaf area	2021.9.30	273	21.8211	23.5072		24.4629	18.7337	17.5351	24.634	23.5072
Leaf area	2021.10.5	278	22.6457	24.9085		23.7688	18.7958	19.0512	24.8723	24.9085
Leaf area	2021.10.10	283	22.5426	25.4264		20.773	18.9361	19.2657	24.1577	25.4264
Leaf area	2021.10.15	288	22.6237	24.2886		21.3074	18.6566	19.3296	26.4042	24.2886
Leaf area	2021.10.20	293	22.6082	24.4352		22.4904	18.039	20.204	24.7085	24.4352
Leaf area	2021.10.25	298	23.3724	25.185		23.6557	18.1997	21.1266	25.6484	25.185
Leaf area	2021.10.30	303	21.4016	24.1138		18.723	15.597	18.5306	23.5459	24.1138
Leaf area	2021.11.5	309	21.5153	24.0583		17.2413	15.7944	19.587	23.5201	24.0583
Plant height	2021.3.25	84	0	0	0	0	0	0	0	0
Plant height	2021.3.31	91	6.34286	6.18182	7.66667	7	2.33333	7.57143	5.4	6.18182
Plant height	2021.4.5	95	18.9714	18.3636	19.8333	21	13.6667	21.4286	18.2	18.3636
Plant height	2021.4.10	100	26.5429	27	29.6667	28.5	23.6667	26.2857	23.6	27
Plant height	2021.4.15	105	34.6	34.5455	44.1667	33	32.3333	32.2857	28.2	34.5455
Plant height	2021.4.20	110	41.8286	42.3636	51	38.5	36.6667	41	34.6	42.3636
Plant height	2021.4.25	115	47.8571	47.5455	56.8333	50	41.3333	48.4286	39.8	47.5455
Plant height	2021.4.30	120	52.0857	52.4545	61.1667	52	44.3333	51.7143	46	52.4545
Plant height	2021.5.5	125	58.3714	56.8182	70.8333	52	49	57.7143	55	56.8182
Plant height	2021.5.10	130	62.9714	58.8182	81.6667	57	54	62.1429	57.4	58.8182
Plant height	2021.5.15	135	68.0571	62.2727	90.6667	61	59	65.5714	65.2	62.2727
Plant height	2021.5.20	140	71.5429	64.6364	98.8333	66	63.3333	66	69.2	64.6364
Plant height	2021.5.25	145	73.5143	65.4545	105.167	68	64.3333	67.5714	70	65.4545
Plant height	2021.5.30	150	74.0571	66.1818	106	68.5	64.3333	67.5714	71	66.1818
Plant height	2021.6.5	156	74.8286	67.2727	106.833	70	64.6667	67.8571	71.8	67.2727
Plant height	2021.6.10	161	77.4286	69.4545	116	71.5	67	68.1429	71.8	69.4545
Plant height	2021.6.16	166	79	69.5455	122.833	72	67.3333	68.4286	73.6	69.5455
Plant height	2021.6.20	171	80.3714	70.2727	127.667	73	68.3333	69	74	70.2727
Plant height	2021.6.25	176	82.0286	71.6364	132.667	74	69.3333	69.7143	74.4	71.6364
Plant height	2021.6.30	181	83.2353	73.1818	144	76	70.3333	70.4286	75.4	73.1818
Plant height	2021.7.5	186	77.7419	73.5455	145.5	76	70.3333	70.5714	76	73.5455
Plant height	2021.7.10	191	73.1379	73.6364		76	70.6667	70.5714	76	73.6364
Plant height	2021.7.15	196	73.3103	73.7273		76.5	71	70.7143	76.2	73.7273
Plant height	2021.7.20	201	73.3793	73.9091		76.5	71	70.7143	76.2	73.9091
Plant height	2021.7.25	206	73.5517	73.9091		76.5	71.6667	71.1429	76.2	73.9091
Plant height	2021.7.30	211	73.6552	74.0909		76.5	71.6667	71.2857	76.2	74.0909
Plant height	2021.8.5	217	73.7586	74.0909		78	71.6667	71.2857	76.2	74.0909
Plant height	2021.8.10	222	73.7931	74.1818		78	71.6667	71.2857	76.2	74.1818
Plant height	2021.8.15	227	73.931	74.1818		78	71.6667	71.8571	76.2	74.1818
Plant height	2021.8.20	232	74.6207	75.8182		78	71.6667	72.1429	76.2	75.8182
Plant height	2021.8.25	237	74.8966	76.3636		78	71.6667	72.2857	76.4	76.3636
Plant height	2021.8.31	243	74.931	76.4545		78	71.6667	72.2857	76.4	76.4545
Plant height	2021.9.5	248	75.1379	76.5455		78	72	72.8571	76.4	76.5455
Plant height	2021.9.10	253	75.2069	76.6364		78	72	73	76.4	76.6364
Plant height	2021.9.15	258	75.2414	76.7273		78	72	73	76.4	76.7273
Plant height	2021.9.20	263	75.8966	77.9091		78.5	72	73.2857	76.8	77.9091
Plant height	2021.9.25	268	75.8966	77.9091		78.5	72	73.2857	76.8	77.9091
Plant height	2021.9.30	273	75.8966	77.9091		78.5	72	73.2857	76.8	77.9091
Plant height	2021.10.5	278	75.8966	77.9091		78.5	72	73.2857	76.8	77.9091
Plant height	2021.10.10	283	75.8966	77.9091		78.5	72	73.2857	76.8	77.9091
Plant height	2021.10.15	288	75.8966	77.9091		78.5	72	73.2857	76.8	77.9091
Plant height	2021.10.20	293	75.8966	77.9091		78.5	72	73.2857	76.8	77.9091
Plant height	2021.10.25	298	75.8966	77.9091		78.5	72	73.2857	76.8	77.9091
Plant height	2021.10.30	303	75.8966	77.9091		78.5	72	73.2857	76.8	77.9091
Plant height	2021.11.5	309	75.8966	77.9091		78.5	72	73.2857	76.8	77.9091
Rhizome length	2021.2.25	56	44.3143			13.75	9	52.8571	51.9	47.9706
Rhizome length	2021.3.5	64	44.3143			13.75	9	52.8571	51.9	47.9706
Rhizome length	2021.3.15	74	45.0286			13.75	9.83333	54	52.3	48.7059
Rhizome length	2021.3.25	84	45.2			13.75	9.83333	54	52.5	48.9706
Rhizome length	2021.4.5	95	45.9714			13.75	10.6667	55.0714	52.5	49.8824
Rhizome length	2021.4.15	105	47.5286			13.75	10.6667	56	55.9	51.3824
Rhizome length	2021.4.25	115	50.1571			13.75	11	58.2143	60.6	54.0882
Rhizome length	2021.5.5	125	54.7286			13.75	12	62.2857	69.7	58.2647
Rhizome length	2021.5.15	135	62.5286			14.75	14	72.5714	81.8	65.8824
Rhizome length	2021.5.25	145	73.9			17.5	19.3333	83.2857	98.2	78.2647
Rhizome length	2021.6.5	156	87.2429			20.5	26.3333	97	114.4	93.1471
Rhizome length	2021.6.15	166	100.071			26.25	37	112.143	129.4	105.647
Rhizome length	2021.6.25	176	120.2			32	48.6667	139	150.2	126.176
Rhizome length	2021.7.5	186	123.214			33.75	52	141.714	155	128.824
Rhizome length	2021.7.15	196	134.771			38	61.3333	156	162.6	141.824
Rhizome length	2021.7.25	206	142.257			42	69.6667	162.714	169	150.118
Rhizome length	2021.8.5	217	148			44.75	74	168.143	172.6	157.029
Rhizome length	2021.8.15	227	153.386			47.5	79.3333	174.857	178.6	162.029
Rhizome length	2021.8.25	237	160.943			52.5	90.6667	182.857	184.2	169.706
Rhizome length	2021.9.5	248	169.657			59.75	104	194.571	191.4	177.088
Rhizome length	2021.9.15	258	179.271			68.75	117.333	204.714	201.8	186
Rhizome length	2021.9.25	268	196.043			84.25	139.667	225.143	220.6	200.706
Rhizome length	2021.10.5	278	211.529			96.25	153.667	243.429	240.6	215.118
Rhizome length	2021.10.15	288	215.529			102.75	160	247.857	247.6	217.588
Rhizome length	2021.10.25	298	217.814			105.25	160.333	250.429	252	219.412
Rhizome length	2021.11.5	309	218.9			107.25	161.333	251.429	253	220.412
Rhizome length	2021.11.15	319	219.071			107.25	161.667	251.786	253.1	220.5
Rhizome length	2021.11.25	329	219.063			107.35	161.667	251.857	253.1	220.471
Rhizome length	2021.12.5	339	219.12			107.35	161.667	252.071	253.1	220.5
Rhizome length	2021.12.15	349	219.12			107.35	161.667	252.071	253.1	220.5

## Sheet: Growth characteristics
Traits	Patch size	Ramets	Growth characteristics extracted from the growth curve
			Vmean (cm2/d)	Vmax (cm2/d)	Vmax-2 (cm/d)	Wmax (cm2)	Do (DOY)	Dr (DOY)	Dvmax (DOY)	Dst (DOY)	Dr-2 (DOY)	Dvmax-2 (DOY)	Dst-2 (DOY)	Dt (DOY)	GDsl (d)	GDr (d)	GDsl-2 (d)	GDr-2 (d)	GDst (d)	GD (d)
Leaf area	0.51m2	Asexual	1.4195	3.41154		246.993	96	139	163	187				270	43	48			83	174
Leaf area	0.51m2	Asexual	2.04498	4.7738		251.533	85	120	138	156				208	35	36			52	123
Leaf area	2.29m2	Asexual	1.05183	1.85031		116.754	90	125	149	177				201	35	52			24	111
Leaf area	2.29m2	Asexual	1.05107	2.26553		229.134	87	139	174	207				305	52	68			98	218
Leaf area	2.29m2	Asexual	1.75979	4.92346		316.763	88	130	151	172				268	42	42			96	180
Leaf area	201.11m2	Asexual	2.50543	4.95589		383.332	75	126	153	180				228	51	54			48	153
Leaf area	201.11m2	Asexual	0.972506	2.8046		144.903	89	117	134	151				238	28	34			87	149
Leaf area	201.11m2	Asexual	1.8209	3.3707		182.09	84	123	144	166				184	39	43			18	100
Leaf area	201.11m2	Asexual	0.463782	0.8214		100.177	86	132	176	219				302	46	87			83	216
Leaf area	201.11m2	Asexual	2.60903	5.78168		276.557	84	118	135	152				190	34	34			38	106
Leaf area	201.11m2	Asexual	1.32197	2.98174		154.67	89	120	138	156				206	31	36			50	117
Leaf area	201.11m2	Asexual	1.64011	3.59465		211.574	91	131	152	173				220	40	42			47	129
Leaf area	312.93m2	Asexual	3.16323	7.36861		414.383	82	123	143	162				213	41	39			51	131
Leaf area	312.93m2	Asexual	1.25105	3.15336		117.599	94	114	127	139				188	20	25			49	94
Leaf area	312.93m2	Asexual	2.86411	7.60445		277.818	91	117	129	142				188	26	25			46	97
Leaf area	312.93m2	Asexual	1.55938	3.14486		149.701	83	113	130	148				179	30	35			31	96
Leaf area	312.93m2	Asexual	2.6026	5.17755		187.387	91	116	129	143				163	25	27			20	72
Leaf area	36075m2	Asexual	1.72213	3.48248		160.158	89	118	134	150				182	29	32			32	93
Leaf area	36075m2	Asexual	1.39056	2.55224		173.82	78	126	153	184				203	48	58			19	125
Leaf area	36075m2	Asexual	1.07402	2.81862		153.585	84	113	131	149				227	29	36			78	143
Leaf area	36075m2	Asexual	4.03453	11.0895		391.349	92	120	131	143				189	28	23			46	97
Leaf area	36075m2	Asexual	1.71925	3.72158		247.572	81	122	144	167				225	41	45			58	144
Leaf area	36075m2	Asexual	2.16996	4.5424		219.166	87	119	136	153				188	32	34			35	101
Leaf area	36075m2	Asexual	3.644	8.77455		451.856	82	121	139	156				206	39	35			50	124
Leaf area	36075m2	Asexual	3.03268	6.55956		403.347	81	126	148	171				214	45	45			43	133
Leaf area	36075m2	Asexual	1.55164	3.15582		179.99	87	121	141	161				203	34	40			42	116
Leaf area	36075m2	Asexual	2.81398	5.90946		278.584	90	128	146	164				189	38	36			25	99
Leaf area	36075m2	Asexual	1.7408	3.24144		261.12	78	127	157	193				228	49	66			35	150
Leaf area	36075m2	Sexual	4.0126	10.5972		389.222	85	113	125	137				182	28	24			45	97
Leaf area	36075m2	Sexual	6.17195	16.9413		580.163	85	115	126	137				179	30	22			42	94
Leaf area	36075m2	Sexual	6.34547	13.3304		704.348	75	119	137	156				186	44	37			30	111
Leaf area	36075m2	Sexual	5.18557	13.5437		466.701	91	119	131	142				181	28	23			39	90
Leaf area	36075m2	Sexual	6.95431	16.9605		605.025	89	120	132	144				176	31	24			32	87
Leaf area	36075m2	Sexual	5.84152	17.1966		502.371	87	112	122	132				173	25	20			41	86
Plant height	0.51m2	Asexual	0.979489	1.89056		70.5232	88	98	111	123				160	10	25			37	72
Plant height	0.51m2	Asexual	1.09907	2.28143		81.3309	86	97	109	121				160	11	24			39	74
Plant height	2.29m2	Asexual	1.0539	1.99109		72.7188	88	98	110	122				157	10	24			35	69
Plant height	2.29m2	Asexual	0.892912	1.80628		58.0393	95	103	114	124				160	8	21			36	65
Plant height	2.29m2	Asexual	1.36588	2.88397		79.2209	90	99	108	117				148	9	18			31	58
Plant height	201.11m2	Asexual	1.14468	2.32752		82.4169	85	95	107	119				157	10	24			38	72
Plant height	201.11m2	Asexual	1.07687	2.49573		66.766	88	95	104	113				150	7	18			37	62
Plant height	201.11m2	Asexual	1.32454	2.90732		68.8761	87	94	101	109				139	7	15			30	52
Plant height	201.11m2	Asexual	0.997792	1.99896		49.8896	91	97	105	113				141	6	16			28	50
Plant height	201.11m2	Asexual	1.33304	2.71966		77.3162	86	95	104	114				144	9	19			30	58
Plant height	201.11m2	Asexual	1.0643	2.14997		69.1798	90	99	109	120				155	9	21			35	65
Plant height	201.11m2	Asexual	0.990357	2.16575		82.1996	85	97	109	122				168	12	25			46	83
Plant height	312.93m2	Asexual	1.07019	2.23427		81.3348	87	98	110	122				163	11	24			41	76
Plant height	312.93m2	Asexual	0.880626	1.78365		77.4951	89	101	116	130				177	12	29			47	88
Plant height	312.93m2	Asexual	1.11698	2.25763		80.4229	89	99	111	123				161	10	24			38	72
Plant height	312.93m2	Asexual	0.793145	1.89698		69.7967	90	100	113	125				178	10	25			53	88
Plant height	312.93m2	Asexual	0.905035	2.14675		68.7827	86	95	105	116				162	9	21			46	76
Plant height	36075m2	Asexual	1.12575	2.33503		73.1739	89	99	109	119				154	10	20			35	65
Plant height	36075m2	Asexual	1.79936	3.60718		62.9778	89	94	99	105				124	5	11			19	35
Plant height	36075m2	Asexual	0.675318	2.56812		65.5058	88	95	103	112				185	7	17			73	97
Plant height	36075m2	Asexual	1.4032	2.85085		81.3853	86	95	105	114				144	9	19			30	58
Plant height	36075m2	Asexual	2.16479	4.02759		54.1198	88	92	96	101				113	4	9			12	25
Plant height	36075m2	Asexual	0.931924	1.86037		75.4858	88	99	113	126				169	11	27			43	81
Plant height	36075m2	Asexual	1.14795	2.83505		91.8359	88	99	110	120				168	11	21			48	80
Plant height	36075m2	Asexual	0.698233	2.29473		93.5632	87	100	113	126				221	13	26			95	134
Plant height	36075m2	Asexual	0.815377	1.83053		75.0147	89	101	114	127				181	12	26			54	92
Plant height	36075m2	Asexual	0.833091	2.23983		76.6444	89	99	110	121				181	10	22			60	92
Plant height	36075m2	Asexual	0.605953	1.64059		63.6251	87	97	109	122				192	10	25			70	105
Plant height	36075m2	Sexual	1.4648	2.76646		142.085	87	107	124	141				184	20	34			43	97
Plant height	36075m2	Sexual	1.56157	2.78463		151.473	81	103	121	140				178	22	37			38	97
Plant height	36075m2	Sexual	1.27079	2.7		118.183	83	99	113	128				176	16	29			48	93
Plant height	36075m2	Sexual	1.1322	2.38804		93.9727	89	102	115	128				172	13	26			44	83
Plant height	36075m2	Sexual	1.28797	2.47276		104.326	87	101	116	130				168	14	29			38	81
Plant height	36075m2	Sexual	1.61313	3.35604		140.342	87	104	118	132				174	17	28			42	87
Rhizome length	0.51m2		0.368319	0.6627	0.62195	53.4062	130	154	167	179	222	236	251	275	24	25	43	29	24	145
Rhizome length	0.51m2		0.730185	0.67539	2.68544	134.354	128	160	175	190	254	266	279	312	32	30	64	25	33	184
Rhizome length	2.29m2		0.550517	0.64865	1.61366	116.159	101	155	178	196	244	259	274	312	54	41	48	30	38	211
Rhizome length	2.29m2		0.620119	1.00901	1.93472	147.588	90	155	178	199	246	259	273	328	65	44	47	27	55	238
Rhizome length	2.29m2		0.794031	1.215	2.54684	196.126	61	148	176	199	244	256	269	308	87	51	45	25	39	247
Rhizome length	201.11m2		0.72711	1.67099	2.46807	153.42	75	138	158	178	258	265	272	286	63	40	80	14	14	211
Rhizome length	201.11m2		0.563048	0.88983	2.09235	135.695	74	138	162	186	253	264	275	315	64	48	67	22	40	241
Rhizome length	201.11m2		0.978122	1.70209	2.28615	264.093	56	144	176	201	246	260	276	326	88	57	45	30	50	270
Rhizome length	201.11m2		0.594555	0.95712	1.44511	145.071	73	132	155	175	231	249	267	317	59	43	56	36	50	244
Rhizome length	201.11m2		0.995672	2.92419	1.75767	232.987	76	143	162	182	258	269	280	310	67	39	76	22	30	234
Rhizome length	201.11m2		0.734815	1.13997	2.80923	171.947	70	142	167	192	252	262	273	304	72	50	60	21	31	234
Rhizome length	201.11m2		1.19977	3.19412	1.89995	293.944	83	147	166	183	229	245	266	328	64	36	46	37	62	245
Rhizome length	312.93m2		1.04261	3.1445	2.22777	245.012	75	135	153	170	256	267	278	310	60	35	86	22	32	235
Rhizome length	312.93m2		1.10792	3.00786	3.09421	257.037	78	135	152	169	257	268	279	310	57	34	88	22	31	232
Rhizome length	312.93m2		0.437726	0.79296	1.56686	104.617	74	144	170	196	261	270	279	313	70	52	65	18	34	239
Rhizome length	312.93m2		0.739608	1.78654	1.32932	205.611	57	143	170	194	241	255	273	335	86	51	47	32	62	278
Rhizome length	312.93m2		0.746698	1.5722	1.76172	197.875	74	119	135	151	229	252	274	339	45	32	78	45	65	265
Rhizome length	36075m2		0.671356	1.6335		169.853	69	136	160	176				322	67	40				253
Rhizome length	36075m2		0.975215	2.2147	1.74455	225.275	98	141	155	167	209	231	258	329	43	26	42	49	71	231
Rhizome length	36075m2		0.421447	1.96112		121.798	56	146	159	171				345	90	25				289
Rhizome length	36075m2		0.666257	1.16425	1.74881	184.553	69	141	166	187	240	258	277	346	72	46	53	37	69	277
Rhizome length	36075m2		0.805077	1.132	2.40988	214.956	71	126	146	166	240	260	280	338	55	40	74	40	58	267
Rhizome length	36075m2		0.818442	1.95536	1.9183	180.057	79	141	161	181	251	261	272	299	62	40	70	21	27	220
Rhizome length	36075m2		0.556767	0.64068	2.32424	121.932	87	141	164	186	251	262	273	306	54	45	65	22	33	219
Rhizome length	36075m2		0.729476	1.67797	1.65219	186.746	58	141	167	191	252	263	275	314	83	50	61	23	39	256
Rhizome length	36075m2		0.58216	0.82794	2.70056	152.526	71	138	163	188	253	264	275	333	67	50	65	22	58	262
Rhizome length	36075m2		0.649316	1.53995	1.11567	153.888	89	142	161	178	230	248	269	326	53	36	52	39	57	237
Rhizome length	36075m2		0.754129	2.15111		167.417	77	143	163	183				299	66	40				222
Rhizome length	36075m2		0.671627	1.99605		169.922	58	159	187	215				311	101	56			96	253
Rhizome length	36075m2		1.01769	2.32408	2.76362	268.67	61	141	164	188	252	264	276	325	80	47	64	24	49	264
Rhizome length	36075m2		0.493255	1.38767	0.41003	102.104	71	127	147	167	225	238	254	278	56	40	58	29	24	207
Rhizome length	36075m2		0.693661	1.26173	1.79667	169.253	65	129	152	174	239	254	270	309	64	45	65	31	39	244
Rhizome length	36075m2		0.899022	3.38797		190.593	91	144	160	174				303	53	30				212
Rhizome length	36075m2		0.723658	1.54491	1.96837	167.889	67	144	168	193	255	263	272	299	77	49	62	17	27	232
